# Supplementary material for: Pharmacokinetics and Pharmacodynamics of Colistin Methanesulfonate in Healthy Chinese Subjects after Multi-Dose Regimen
Source: Antibiotics (Basel). 2022 Jun 14;11(6):798. doi: 10.3390/antibiotics11060798 (PMC9220111; doi:10.3390/antibiotics11060798)
Supplement: Supplementary file 1 [file antibiotics-11-00798-s001.zip]

Archive with 1 entries (1 files):
- antibiotics-1714846-supplementary.xlsx
