# Supplementary material for: Pharmacokinetics and Pharmacodynamics of Colistin Methanesulfonate in Healthy Chinese Subjects after Multi-Dose Regimen
Source: Antibiotics (Basel). 2022 Jun 14;11(6):798. doi: 10.3390/antibiotics11060798 (PMC9220111; doi:10.3390/antibiotics11060798)
Supplement: Supplementary file 1 [file antibiotics-11-00798-s001.zip › antibiotics-1714846-supplementary.xlsx]

## Sheet: Table S1  serum indicators
	Pre-dose	Day4	Day8
serum β2-microglobulin (mg/L) a
S01	1.44	1.55	1.54
S02	1.73	1.89	1.72
S03	1.04	1.2	1.06
S04	1.33	1.3	1.22
S05	1.64	1.74	1.66
S06	1.28	1.34	1.29
S07	1.7	1.63	1.6
S08	1.52	1.58	1.53
S09	1.93	1.57	1.6
S10	1.59	1.46	1.5
S11	1.45	1.53	1.44
S12	2.06	1.78	1.8
serum Cystatin C (mg/L)
S01	0.59	0.59	0.68
S02	0.73	0.75	0.71
S03	<0.5	<0.5	<0.5
S04	0.5	<0.5	<0.5
S05	0.56	0.62	0.59
S06	0.6	0.64	0.61
S07	0.64	0.65	0.68
S08	0.53	0.51	0.54
S09	0.66	0.51	0.5
S10	0.55	0.5	0.53
S11	0.59	0.57	0.55
S12	0.61	0.55	0.57
a Normal range is 0.7-1.8 mg/L for serum β2-microglobulin and 0.59 - 1.03 mg/L for serum Cystatin C as recommended in healthy adults.

## Sheet: Table S2 urine indicators
	Pre-dose	Day4	Day8
urine β2-microglobulin a
S01	<0.24	<0.24	<0.24
S02	<0.24	<0.24	<0.24
S03	<0.24	<0.24	<0.24
S04	<0.24	<0.24	<0.24
S05	<0.24	<0.24	<0.24
S06	<0.24	<0.24	0.29
S07	<0.24	<0.24	<0.24
S08	<0.24	<0.24	<0.24
S09	<0.24	<0.24	<0.24
S10	<0.24	<0.24	<0.24
S11	<0.24	<0.24	<0.24
S12	<0.24	0.69	<0.24
urine NGAL
S01	1	6.1	1.5
S02	2.7	4.4	0.8
S03	1.7	6.2	1.5
S04	15.7	2.7	1.9
S05	0	46.4	0.6
S06	1.2	3.3	0.2
S07	0.5	5.6	0.8
S08	2	15	0.7
S09	5.3	7.8	0.3
S10	30.3	27.6	24.2
S11	0.1	0.3	0.9
S12	41.2	58.3	1.6
a Normal range is <0.25 mg/L for urine β 2 -microglobulin and ≤131.7 ng/mL for urine NGAL as recommended in healthy adults.

## Sheet: Table S3 Biochemistry
	Pre-dose	Day2	Day4	Day7	Day8
Serum creatinine
S01	70	68	68	71	76
S02	78	87	76	84	81
S03	48	50	47	55	48
S04	41	43	42	40	41
S05	53	60	55	56	60
S06	76	84	71	76	76
S07	78	80	74	85	83
S08	48	49	50	55	53
S09	55	59	49	55	53
S10	74	80	68	71	77
S11	78	83	76	80	81
S12	59	55	53	60	58
Urea
S01	2.9	3.8	4.3	4.1	3.7
S02	4.6	5.3	5.7	5.6	5.1
S03	3.6	3.6	3.8	4.9	4.1
S04	3.9	2.9	3	2.8	2.7
S05	2.6	3.2	3.1	3.3	3.2
S06	3.2	4.3	3.7	4.2	4.2
S07	3.9	3.9	3.8	4.2	3.7
S08	3	3.8	4.8	5	4.5
S09	3	3.9	3.8	3.9	3.6
S10	4.4	3.7	3.9	3.9	4.1
S11	3.9	4.3	4.2	4.4	4.2
S12	3.8	2.7	3.1	3.8	3.7
